# Supplementary material for: Neurogranin and tau in cerebrospinal fluid and plasma of patients with acute ischemic stroke
Source: BMC Neurol. 2017 Aug 30;17:170. doi: 10.1186/s12883-017-0945-8 (PMC5577791; doi:10.1186/s12883-017-0945-8)
Supplement: Supplementary file 2 — Plasma AIS biomarker tau.xls. Value of tau as plasma AIS biomarker reflecting stroke severity and long-term outcome. Severity (NIHSS) or outcome at 12 months (mRS 12 m) were first dichotomized: patients with NIHSS scores ≤7 were pooled versus NIHSS >7, or with mRS scores 0–3 versus scores 4–6. ROC analysis was performed at all time points on both groups for tau, quantified by Simoa. Statistical significant AUC-values are depicted in bold font and underlined. (XLSX 11 kb) [file 12883_2017_945_MOESM2_ESM.xlsx]

## Sheet: Sheet1
		AUC value	P-value
NIHSS	At admission	0.682	0.033
	24h	0.816	0.0002
	72h	0.705	0.016
	7d	0.716	0.012
	1m	0.780	0.011
	3m	0.763	0.039
mRS 12m	At admission	0.655	0.143
	24h	0.709	0.047
	72h	0.782	0.008
	7d	0.731	0.029
	1m	0.833	0.034
	3m	0.840	0.257
